# Supplementary material for: Health-enhancing physical activity induce beneficial skeletal muscle mitochondrial adaptations in individuals with rheumatoid arthritis
Source: Clin Rheumatol. 2025 Oct 20;44(12):4881–93. doi: 10.1007/s10067-025-07734-z (PMC12602583; doi:10.1007/s10067-025-07734-z)
Supplement: Supplementary file 1 — Supplementary file1 (XLSX 26 KB) [file 10067_2025_7734_MOESM1_ESM.xlsx]

## Sheet: Table 1
Age at start of HEPA ​	Disease duration(years)​	Weight (Kg)	HAQ​	Disease activity score (DAS28)​	B-CRP	B-ESR	Medication​
							Biological​	DMARD	NSAID​	Cortisone
64​*	14​	67.8	0.25	NA​	4.2	26	NA​	NA​	NA​	NA​
		65	0	NA​	6.3	26	No	Yes	No	No
		65	0.125	3.84	3.6	27	No	Yes	Yes	No
64​*	20​	86	1	3.05	14.2	NA​	NA​	NA​	NA​	NA​
		79	0.75	NA​	15.4	NA​	NA​	NA​	NA​	NA​
		79	1.125	3.6	8.5	NA​	NA​	NA​	NA​	NA​
72​*	5​	76.5	0	NA​	4.7	NA​	NA​	NA​	NA​	NA​
		75	0	NA​	4.1	NA​	NA​	NA​	NA​	NA​
		74	0	NA​	4.8	NA​	NA​	NA​	NA​	NA​
54​*	8​	80	0.25	2.27	0.95	9	No	Yes	No	No
		81	0.125	1.72	1.2	NA​	No	Yes	No	No
		80	NA​	1.75	1.1	7	No	Yes	Yes	No
73​*	3​	72.5	0.625	2.49	0.41	20	No	Yes	Yes	No
		71	0.625	3.51	0.69	17	No	Yes	Yes	No
		NA	0.875	2.39	1.1	NA​	NA​	NA​	NA​	NA​
65​*	4​	57.7	0	1.69	0.54	11	Yes	Yes	Yes	No
		60	0	1.53	3.1	8	Yes	Yes	Yes	No
		59	0	1.13	1.1	5	Yes	Yes	Yes	No
62	27	75	1	NA​	7.3	NA​	NA​	NA​	NA​	NA​
		75	0.75	NA​	6.5	NA​	NA​	NA​	NA​	NA​
		69	1.125	NA​	3	NA​	NA​	NA​	NA​	NA​
70	2	61.5	0.875	2.68	0.42	12	Yes	Yes	No	No
		61	0.25	NA​	0.43	22	Yes	Yes	No	No
		61	NA​	2.16	0.39	22	Yes	Yes	No	No
59	9	90	0.5	3.43	1.7	10	Yes	Yes	No	No
		85	NA​	3.77	1.1	20	Yes	Yes	No	No
		88	NA​	NA​	2.2	NA​	NA​	NA​	NA​	NA​
66	7	72.5	0	3.72	48.1	24	Yes	No	No	Yes
		74	0	4.72	5.2	78	Yes	No	Yes	Yes
		NA	0.375	NA​	NA	NA​	NA​	NA​	NA​	NA​
72	17	58.7	0.25	NA​	2.3	NA​	Yes	Yes	Yes	No
		58	0.125	NA​	2.8	NA​	NA​	NA​	NA​	NA​
		NA	NA​	NA​	NA	NA​	NA​	NA​	NA​	NA​
54	10	68	0.125	NA​	4.2	NA​	NA​	NA​	NA​	NA​
		69	NA​	NA​	4.5	NA​	No	Yes	No	No
		69	NA​	NA​	18.1	NA​	No	Yes	No	No
62	23	66	0.625	NA​	4.7	55	No	Yes	No	Yes
		64	0.625	NA​	3.3	13	No	Yes	Yes	No
		64	0.875	NA​	8.7	NA​	NA​	NA​	NA​	NA​

## Sheet: Table 2
Gene Name​	Protein ID​	Protein Name​	Fold change​	P Value​	Protein function​
COX7C​	P15954​	Cytochrome c oxidase subunit 7C​	1,84​	0,005058806​	Subunit of the terminal component of the mitochondrial respiratory chain, catalyzes the electron transfer from reduced cytochrome c to oxygen (complex 4).​
COX7A1​	P24310​	Cytochrome c oxidase subunit 7A1​	1,82​	0,006136275​	Subunit of the terminal component of the mitochondrial respiratory chain, catalyzes the electron transfer from reduced cytochrome c to oxygen (complex 4).​
GLRX5​	Q86SX6​	Glutaredoxin-related protein 5​	1,69​	0,009979149​	A mitochondrial protein is conserved evolutionarily and plays a role in the formation of iron-sulfur clusters.​
COX8A​	P10176​	Cytochrome c oxidase subunit 8A​	1,64​	0,007287583​	Subunit of the terminal component of the mitochondrial respiratory chain, catalyzes the electron transfer from reduced cytochrome c to oxygen (complex 4).​
NDUFS3​	O75489​	NADH dehydrogenase iron-sulfur protein 3​	1,5​	0,003201935​	One of the iron-sulfur protein components of mitochondrial NADH:ubiquinone oxidoreductase (complex I).​
NDUFA6​	P56556​	NADH dehydrogenase 1 alpha subcomplex subunit 6​	1,45​	0,020355164​	A subunit of the mitochondrial membrane respiratory chain NADH dehydrogenase (complex I).​
MYL2​	P10916​	Myosin regulatory light chain 2​	1,37​	0,038265991​	Enables cross-bridge cycling kinetics and cardiac muscle contraction .​
PPP2R1A​	P30405​	Peptidyl-prolyl cis-trans isomerase F​	1,35​	0,031074768​	A constant regulatory subunit of protein phosphatase 2 - one of the four major Ser/Thr phosphatases.​
M2OM​	Q02978​	Mitochondrial 2-oxoglutarate/malate carrier protein​	1,34​	0,035703014​	Catalyzes the transport of 2-oxoglutarate (alpha-oxoglutarate) across the inner mitochondrial membrane in an electroneutral exchange for malate. ​
IPYR2​	Q9H2U2​	Inorganic pyrophosphatase 2​	1,29​	0,019778623​	Catalyze the hydrolysis of pyrophosphate to inorganic phosphate​
CS​	O75390​	Citrate Synthase​	1,29​	0,041958785​	Catalyses the first reaction in the Krebs' cycle - the conversion of oxaloacetate and acetyl-coenzyme A into citrate and coenzyme A.​
NDUFS7​	O75251​	NADH dehydrogenase iron-sulfur protein 7​	1,25​	0,004312951​	A subunit of the mitochondrial membrane respiratory chain NADH dehydrogenase (complex I).​
VDAC3​	Q9Y277-2​	Voltage-dependent anion-selective channel protein 3​	1,21​	0,031991674​	Involved in cell metabolism by transporting ATP and other small metabolites across the outer mitochondrial membrane. ​
TNNT1​	P13805-2​	Troponin T​	1,2​	0,035154569​	The tropomyosin binding and thin filament anchoring subunit of the troponin complex.​
ACO13​	Q9NPJ3-2​	Acyl-coenzyme A thioesterase 13​	1,2​	0,039209657​	Co-localizes with microtubules and is essential for sustained cell proliferation.​
GRHPR​	Q9UBQ7​	Glyoxylate reductase/hydroxypyruvate reductase​	1,2​	0,04728462​	An enzyme with hydroxypyruvate reductase, glyoxylate reductase, and D-glycerate dehydrogenase enzymatic activities.​
NDUFS2​	O75306-2​	NADH dehydrogenase iron-sulfur protein 2​	1,14​	0,049651228​	A core subunit of the mitochondrial membrane respiratory chain NADH dehydrogenase (complex I).​
ACADVL​	P49748-2​	Very long-chain specific acyl-CoA dehydrogenase​	1,09​	0,035702619​	Catalyzes the first step of the mitochondrial fatty acid beta-oxidation pathway.​
TXN​	P10599-2​	Thioredoxin​	-1,01​	0,034232828​	Redox signalling.​
CALM3​	P62158​	Calmodulin 3​	-1,06​	0,031793239​	Calcium binding.​
ADH5​	P11766​	Alcohol dehydrogenase class-3​	-1,09​	0,028726957​	Metabolises ethanol, retinol, other aliphatic alcohols, hydroxysteroids, and lipid peroxidation products​
MGST2​	Q99735-2​	Microsomal glutathione S-transferase 2​	-1,26​	0,026611804​	Involved in the production of leukotrienes and prostaglandin E - important mediators of inflammation´.​
MARCKS​	P29966​	Myristoylated alanine-rich C-kinase substrate​	-1,57​	0,044795102​	Plays role in cell shape, cell motility, secretion, transmembrane transport, regulation of the cell cycle, and neural development.​
MUSTN1​	Q8IVN3​	Musculoskeletal embryonic nuclear protein 1 ​	-2,07​	0,013364177​	Involved in the development and regeneration of the musculoskeletal system.​

## Sheet: Table 3
Gene Name​	Protein ID​	Protein Name​	Fold change​	P Value​	Protein function​
					​
EEA1​	Q15075​	Early endosome antigen 1​	2​	0,0395​	EEA1 is a RAB5A effector protein which binds via an N-terminal zinc finger domain and is required for fusion of early and late endosomes and for sorting at the early endosome level.​
FBN1​​	P35555​​	Fibrillin 1​​	1,89​​	0,023558​​	Predicted to be involved in acute-phase response. Located in extracellular exosome.​ ​
SYNCI​​	Q9H7C4-2​​	Syncoilin​​	1,14​​	0,028464​​	A muscle-specific atypical type III intermediate filament protein that provides linkage between DAPC proteins and α-dystrobrevin.​ ​
PGAM1​​	P18669​​	Phosphoglycerate mutase 1​​	1,08​​	0,015761​​	Catalyzes the reversible reaction of 3-phosphoglycerate (3-PGA) to 2-phosphoglycerate (2-PGA) in the glycolytic pathway. ​ ​
NDUFS3​​	O75489​​	NADH dehydrogenase iron-sulfur protein 3​​	-1,06​​	0,028404​​	One of the iron-sulfur protein components of mitochondrial NADH:ubiquinone oxidoreductase (complex I).​ ​
GPT​​	P24298​​	Alanine aminotransferase 1​​	-1,1​​	0,005969​​	Catalyzes the reversible conversion of L-alanine and alpha-ketoglutarate to L-glutamate and pyruvate.​ ​
NDUFS7​​	O75251​​	NADH dehydrogenase iron-sulfur protein 7​​	-1,12​​	0,009312​​	A subunit of the mitochondrial membrane respiratory chain NADH dehydrogenase (complex I).​ ​
GRHPR​​	Q9UBQ7​​	Glyoxylate reductase/hydroxypyruvate​​	-1,32​​	0,030755​​	An enzyme with hydroxypyruvate reductase, glyoxylate reductase, and D-glycerate dehydrogenase enzymatic activities.​ ​
PDHX​​	O00330​​	Pyruvate dehydrogenase complex component X​​	-1,33​​	0,023395​​	The pyruvate dehydrogenase (PDH) complex is located in the mitochondrial matrix and catalyzes the conversion of pyruvate to acetyl coenzyme A.​ ​
CS​​	O75390​​	Citrate Synthase​​	-1,34​​	0,035174​​	Catalyses the first reaction in the Krebs' cycle - the conversion of oxaloacetate and acetyl-coenzyme A into citrate and coenzyme A.​ ​
COX8A​​	P10176​​	Cytochrome c oxidase subunit 8A​​	-1,35​​	0,023734​​	Subunit of the terminal component of the mitochondrial respiratory chain, catalyzes the electron transfer from reduced cytochrome c to oxygen (complex 4).​ ​
MACD1​​	Q9BQ69​​	ADP-ribose glycohydrolase​​	-1,35​​	0,006085​​	Enables ADP-ribosylglutamate hydrolase activity and deacetylase activity.​ ​
PPP2R1A​​	P30405​​	Peptidyl-prolyl cis-trans isomerase F​​	-1,36​​	0,029832​​	A constant regulatory subunit of protein phosphatase 2 - one of the four major Ser/Thr phosphatases.​ ​
M2OM​​	Q02978​​	Mitochondrial 2-oxoglutarate/malate carrier protein​​	-1,4​​	0,028554​​	Catalyzes the transport of 2-oxoglutarate (alpha-oxoglutarate) across the inner mitochondrial membrane in an electroneutral exchange for malate. ​ ​
GLRX5​​	Q86SX6​​	Glutaredoxin-related protein 5​​	-1,48​​	0,021895​​	A mitochondrial protein is conserved evolutionarily and plays a role in the formation of iron-sulfur clusters.​ ​
CMBL​​	Q96DG6​​	Carboxymethylenebutenolidase Homolog​​	-1,53​​	0,008308​​	A cysteine hydrolase of the dienelactone hydrolase family.​ ​
COX7C​​	P15954​​	Cytochrome c oxidase subunit 7C​​	-1,54​​	0,016231​​	Subunit of the terminal component of the mitochondrial respiratory chain, catalyzes the electron transfer from reduced cytochrome c to oxygen (complex 4).​ ​
VDAC3​​	Q9Y277-2​​	Voltage-dependent anion-selective channel protein 3​​	-1,54​​	0,008187​​	Involved in cell metabolism by transporting ATP and other small metabolites across the outer mitochondrial membrane.​ ​
COX7A1​​	P24310​​	Cytochrome c oxidase subunit 7A1​​	-1,9​​	0,004644​​	Subunit of the terminal component of the mitochondrial respiratory chain, catalyzes the electron transfer from reduced cytochrome c to oxygen (complex 4).​ ​
NDUFA11​​	Q86Y39​​	NADH dehydrogenase 1 alpha subcomplex subunit 11​​	-1,93​​	0,002977​​	A subunit of Complex I of the respiratory chain, which transfers electrons from NADH to ubiquinone.​ ​

## Sheet: Table 4
Gene​	Protein ID​	Protein Name​	Fold change​	P-Value​	Protein function​
SH2D3	Q8N5H7-6​	SH2 domain-containing protein 3C​	-1,5​	0,044581​	An adaptor protein and member of a cytoplasmic protein family involved in cell migration.​
CMBL​	Q96DG6​	Carboxymethylenebutenolidase homolog​	-1,42​	0,013403​	Can convert the prodrug olmesartan medoxomil into its pharmacologically active metabolite olmerstatan.​
H2A1H	Q96KK5​	Histone H2A type 1-H​	1,25​	0,034795​	Core component of nucleosome.​
PROB1​	E7EW31​	Proline-rich basic protein 1 -​	-1,21​	0,049238​	PROB1 is also known as C5orf65 and weakly similar to basic proline-rich protein.​
ADH5​	P11766​	Alcohol dehydrogenase class-3​	-1,09​	0,028614​	A member of the alcohol dehydrogenase family.​
